# Supplementary material for: Design, Fabrication and Characterisation of Multi-Parameter Optical Sensors Dedicated to E-Skin Applications
Source: Sensors (Basel). 2022 Dec 23;23(1):114. doi: 10.3390/s23010114 (PMC9824189; doi:10.3390/s23010114)
Supplement: Supplementary file 1 [file sensors-23-00114-s001.zip]

Archive with 1 entries (1 files):
- Supplementary-Information.pdf
